# Supplementary material for: Strategically Altered Fluorinated Polymer at Nanoscale for Enhancing Proton Conduction and Power Generation from Salinity Gradient
Source: Membranes (Basel). 2022 Apr 1;12(4):395. doi: 10.3390/membranes12040395 (PMC9025533; doi:10.3390/membranes12040395)
Supplement: Supplementary file 1 [file membranes-12-00395-s001.zip]

Archive with 1 entries (1 files):
- membranes-1634165-supplementary.pdf
